# Supplementary material for: A Rapid and Sensitive Gold Nanoparticle-Based Lateral Flow Immunoassay for Chlorantraniliprole in Agricultural and Environmental Samples
Source: Foods. 2024 Jan 9;13(2):205. doi: 10.3390/foods13020205 (PMC10814772; doi:10.3390/foods13020205)
Supplement: Supplementary file 1 [file foods-13-00205-s001.zip]

Archive with 1 entries (1 files):
- foods-2723550-supplementary.pdf
